# Supplementary material for: Chloroplast genome variation and phylogenetic relationships of Atractylodes species
Source: BMC Genomics. 2021 Feb 4;22:103. doi: 10.1186/s12864-021-07394-8 (PMC7863269; doi:10.1186/s12864-021-07394-8)
Supplement: Supplementary file 2 — Additional file 2. Table S1. Detailed information of indels. [file 12864_2021_7394_MOESM2_ESM.xlsx]

## Sheet: Sheet1
Table S1. Detail information of indels
Position	Gene	Location	indel type	Sequence of indel	Length of indel
3824	trnK-UUU	intron	Non-SSR-related	T	1
3825	trnK-UUU	intron	Non-SSR-related	T	1
3863	trnK-UUU	intron	Non-SSR-related	TTTTTTATC	9
4450	trnK-rps16	spacer	Non-SSR-related	AAAAT	5
6507	rps16-trnQ	spacer	Non-SSR-related	A	1
6959	rps16-trnQ	spacer	Non-SSR-related	AGGCTAAGCA	10
10426	petN-psbM	spacer	Non-SSR-related	AATTGA	6
10824	petN-psbM	spacer	Non-SSR-related	TCAGAAG	7
12172	trnE-rpoB	spacer	Non-SSR-related	AAAACAAGT	9
12235	trnE-rpoB	spacer	Non-SSR-related	AA	2
12480	trnE-rpoB	spacer	Non-SSR-related	GGCCATTTTAG	11
12506	trnE-rpoB	spacer	Non-SSR-related	GATAT	5
16849	rpoC1	intron	Non-SSR-related	A	1
16889	rpoC1	intron	Non-SSR-related	T	1
17305	rpoC1	intron	Non-SSR-related	C	1
17306	rpoC1	intron	Non-SSR-related	TTTTTTTC	8
19080	rpoC1-rpoC2	spacer	Non-SSR-related	CCAATCACTGACTCAAAC	18
23333	rpoC2-rps2	spacer	Non-SSR-related	ATTCACCCCTTTCTTTTATCTTTTA	25
25483	atpI-atpH	spacer	Non-SSR-related	ATATT	5
30102	trnR-trnT	spacer	Non-SSR-related	TATAATAATTATA	13
30922	trnR-trnT	spacer	Non-SSR-related	ATAAATA	7
31378	trnT-psbD	spacer	Non-SSR-related	ATAATATTATCATTCTAA	18
32252	trnT-psbD	spacer	Non-SSR-related	A	1
32393	trnT-psbD	spacer	Non-SSR-related	A	1
34970	psbC-trnS	spacer	Non-SSR-related	ACTCA	5
36110	trnG-trnM	spacer	Non-SSR-related	AAAAT	5
36129	trnG-trnM	spacer	Non-SSR-related	TAATATC	7
41915	psaA-ycf3	spacer	Non-SSR-related	TAGATTTATATAGATA	16
42144	psaA-ycf3	spacer	Non-SSR-related	TAAAT	5
42915	ycf3	exon	Non-SSR-related	TCTAT	5
46581	trnT-trnL	spacer	Non-SSR-related	AGAAT	5
46696	trnT-trnL	spacer	Non-SSR-related	CA	2
46697	trnT-trnL	spacer	Non-SSR-related	ATTTTT	6
46724	trnT-trnL	spacer	Non-SSR-related	TG	2
47708	trnL-trnF	spacer	Non-SSR-related	AT	2
47895	trnL-trnF	spacer	Non-SSR-related	A	1
48541	trnF-ndhJ	spacer	Non-SSR-related	T	1
49943	ndhK-ndhC	spacer	Non-SSR-related	T	1
50526	ndhC-trnM	spacer	Non-SSR-related	AGTTAATAACTAACTATTGCTCTTATCCAAATCCTCTTGTTTTGATCTCAATCTTACCGAGGATTCTCTCTAAAGAAAAGGGATTCTAAATAGAATTATCATTTTTTATTTTATTTTTTTTTTCGAATTTTGAATTCTATTTATTAGAAATTGATCGAAATTGAAATCGATTTCTATTATCCTTTCTATTTGATTATCTTTATATAATATATTTCATTTTTTTATGAATATGTCCATTTGTCTCTTTTTTATTAGTGGTTTAGAATAGAACAAGTAGTCAGATGTAAGAGAATGTCTAGGAATTTTCATCTCAAGATTTAAAATATATCGGTCTTGGTATATTTCTTTATTAGAATCCAATCCCGATGGAGGATTTTCTATTCATAGAATATCGAAAGA…	971
50635	ndhC-trnM	spacer	Non-SSR-related	TTTA	4
51490	ndhC-trnM	spacer	Non-SSR-related	T	1
51491	ndhC-trnM	spacer	Non-SSR-related	TTTA	4
54513	atpB	exon	Non-SSR-related	ATAATATA	8
54677	atpB-rbcL	spacer	Non-SSR-related	TTCAAT	6
54956	atpB-rbcL	spacer	Non-SSR-related	TACAACATATATCACT	16
57037	rbcL-accD	spacer	Non-SSR-related	A	1
58906	accD-psaI	spacer	Non-SSR-related	AAAT	4
58910	accD-psaI	spacer	Non-SSR-related	A	1
58996	accD-psaI	spacer	Non-SSR-related	G	1
59730	psaI-ycf4	spacer	Non-SSR-related	G	1
60604	ycf4-cemA	spacer	Non-SSR-related	TTTTA	5
61133	ycf4-cemA	spacer	Non-SSR-related	T	1
63678	petA-psbJ	spacer	Non-SSR-related	T	1
67944	rpl33-rps18	spacer	Non-SSR-related	TCTTAC	6
70641	clpP	intron	Non-SSR-related	G	1
71310	clpP	intron	Non-SSR-related	TATAACTTATAA	12
74166	psbB-psbT	spacer	Non-SSR-related	C	1
75191	petB	intron	Non-SSR-related	TCTAATTTATAA	12
80658	rps8-rpl14	spacer	Non-SSR-related	ACG	3
81947	rpl16	intron	Non-SSR-related	ATATGGTATG	10
82362	rpl16	intron	Non-SSR-related	ATTAC	5
82507	rpl16	intron	Non-SSR-related	T	1
82584	rpl16	intron	Non-SSR-related	AGATAA	6
82770	rpl16-rps3	spacer	Non-SSR-related	AGAAAA	6
84003	rpl22-rps19	spacer	Non-SSR-related	A	1
84004	rpl22-rps19	spacer	Non-SSR-related	A	1
84005	rpl22-rps19	spacer	Non-SSR-related	TAT	3
94104	trnL-ndhB	spacer	Non-SSR-related	TCCTAA	6
98470	rps12-trnV	spacer	Non-SSR-related	TTATAA	6
109614	ycf1	exon	Non-SSR-related	AGACGAAGA	9
109623	ycf1	exon	Non-SSR-related	AGACGAAAA	9
111865	ycf1	exon	Non-SSR-related	AAAATATTA	9
113132	ycf1	exon	Non-SSR-related	AGGATGAGGATTTTTTTGTAAAGCAAGAGG	30
113239	ycf1	exon	Non-SSR-related	TTTGAA	6
116844	ndhA	intron	Non-SSR-related	AG	2
120771	psaC-ndhD	spacer	Non-SSR-related	CTGGTC	6
123865	trnL-rpl32	spacer	Non-SSR-related	TTTATT	6
124052	trnL-rpl32	spacer	Non-SSR-related	CATAT	5
124210	trnL-rpl32	spacer	Non-SSR-related	TTTAACTTTAAC	12
124559	trnL-rpl32	spacer	Non-SSR-related	ATTCCA	6
125043	rpl32-ndhF	spacer	Non-SSR-related	AAAT	4
125520	rpl32-ndhF	spacer	Non-SSR-related	ATGAATATAAATTATT	16
125641	rpl32-ndhF	spacer	Non-SSR-related	TTGTT	5
138941	trnV-rps12	spacer	Non-SSR-related	ATTATA	6
25394	atpI-atpH	spacer	SSR-related	A	1
30084	trnR-trnT	spacer	SSR-related	A	1
35825	psbZ-trnG	spacer	SSR-related	A	1
35875	psbZ-trnG	spacer	SSR-related	A	1
44234	ycf3-trnS	spacer	SSR-related	A	1
46726	trnT-trnL	spacer	SSR-related	A	1
65634	psbE-petL	spacer	SSR-related	A	1
77965	rpoA	intron	SSR-related	A	1
107667	rrn5S-trnR	spacer	SSR-related	A	1
134812	trnI-GAU	intron	SSR-related	A	1
5451	rps16	intron	SSR-related	C	1
1974	trnK-UUU	intron	SSR-related	T	1
12924	trnE-rpoB	spacer	SSR-related	T	1
23514	rpoC2-rps2	spacer	SSR-related	T	1
25240	atpI-atpH	spacer	SSR-related	T	1
28274	atpF-atpA	spacer	SSR-related	T	1
34954	psbC-trnS	spacer	SSR-related	T	1
46322	rps4-trnT	spacer	SSR-related	T	1
46682	trnT-trnL	spacer	SSR-related	T	1
50511	ndhC-trnM	spacer	SSR-related	T	1
54894	atpB-rbcL	spacer	SSR-related	T	1
59510	psaI-ycf4	spacer	SSR-related	T	1
63390	petA-psbJ	spacer	SSR-related	T	1
70642	clpP	intron	SSR-related	T	1
71595	clpP	intron	SSR-related	T	1
80644	rps8-rpl14	spacer	SSR-related	T	1
102598	trnI-GAU	intron	SSR-related	T	1
125485	rpl32-ndhF	spacer	SSR-related	T	1
129729	trnR-rrn5S	spacer	SSR-related	T	1
143298	ndhB-trnL	spacer	SSR-related	TTAGGA	6
