# Supplementary material for: Chloroplast genome variation and phylogenetic relationships of Atractylodes species
Source: BMC Genomics. 2021 Feb 4;22:103. doi: 10.1186/s12864-021-07394-8 (PMC7863269; doi:10.1186/s12864-021-07394-8)
Supplement: Supplementary file 3 — Additional file 3. Table S2. Information on the chloroplast genome downloaded from Genbank for phylogenetic analysis. [file 12864_2021_7394_MOESM3_ESM.xlsx]

## Sheet: 30 documents from Carduoideae
Table S2. Information of cpgs download from Genbank
Organism	Accession	Sequence Length
Arctium lappa	MH161419	152708
Carthamus tinctorius	MK983238	152963
Centaurea diffusa	KJ690264	152559
Cirsium arvense	KY562583	152855
Cirsium eriophorum	KY562584	152557
Cirsium japonicum	MH778960	152606
Cirsium rhinoceros	MK922360	152576
Cirsium shansiense	MN871982	152396
Cirsium vulgare	KY562585	152567
Cynara baetica	KP842706	152548
Cynara cardunculus var. altilis	KP842704	152510
Cynara cornigera	KP842707	152550
Cynara humilis	KP299292	152585
Dolomiaea calophylla	MT128668	152641
Dolomiaea denticulata	MT128669	152581
Dolomiaea edulis	MT128670	152645
Dolomiaea souliei	MT128671	152466
Helianthus annuus	MN602834	151112
Lactuca sativa	AP007232	152765
Saussurea chabyoungsanica	KX622799	152446
Saussurea delavayi	MK953476	152254
Saussurea durgae	MK953478	152506
Saussurea gnaphalodes	MK953473	152475
Saussurea gossipiphora	MK953471	152463
Saussurea hookeri	MK952740	152461
Saussurea japonica	MK953481	152612
Saussurea kingii	MK953479	152444
Saussurea leontodontoides	MK953477	152387
Saussurea lhozhagensis	MK953470	152527
Saussurea obvallata	MK953466	152540
Taraxacum mongolicum	KU736961	151451
